# Supplementary material for: Identification of cuproptosis and immune-related gene prognostic signature in lung adenocarcinoma
Source: Front Immunol. 2023 Aug 9;14:1179742. doi: 10.3389/fimmu.2023.1179742 (PMC10445162; doi:10.3389/fimmu.2023.1179742)
Supplement: Supplementary file 2 [file DataSheet_2.zip]

Archive with 11 entries (11 files):
- CD79B(26-40)-1..Tif
- CD79B(26-40)-1.Tif
- GAPDH-1.Tif
- PEBP1..Tif
- PEBP1.Tif
- PKT2B(116)-1..Tif
- PKT2B(116)-1.Tif
- STXBP1(68)-1..Tif
- STXBP1(68)-1.Tif
- ZNF671..Tif
- ZNF671.Tif
