# Supplementary material for: Identification of cuproptosis and immune-related gene prognostic signature in lung adenocarcinoma
Source: Front Immunol. 2023 Aug 9;14:1179742. doi: 10.3389/fimmu.2023.1179742 (PMC10445162; doi:10.3389/fimmu.2023.1179742)
Supplement: Supplementary file 3 [file Table_1.xlsx]

## Sheet: STXBP1
Position point	sample name	β-actin-1	β-actin-2	β-actin-3	average β-actin	stdev β-actin	STXBP1-1	STXBP1-2	STXBP1-3	average STXBP1	stdev STXBP1	△CT	△△CT	2^（-△△CT）
B2	E05A0045–C	15.87	15.99	15.9	15.92	0.06245	22.44	22	21.95	22.13	0.269629	6.21	-0.463333	1.37872
B3	E05A0045–P	16.58	16.72	16.44	16.58	0.14	23.42	23.17	23.17	23.2533	0.144338	6.67333
B4	E05A0232–C	15.77	15.8	15.71	15.76	0.0458258	23.33	23.32	23.64	23.43	0.181934	7.67	1.28	0.411796
B5	E05A0232–P	15.92	16.44	16.3	16.22	0.269072	22.55	22.69	22.59	22.61	0.072111	6.39
B6	E05A0439–C	15.84	15.71	15.28	15.61	0.293087	23.1	22.81	23.36	23.09	0.275136	7.48	0.863333	0.549681
B7	E05A0439–P	15.71	15.98	16.35	16.0133	0.321299	22.76	22.52	22.61	22.63	0.121244	6.61667
B8	E05A0711–C	16.35	16.34	16.35	16.3467	0.0057735	23.24	22.75	22.77	22.92	0.277308	6.57333	-0.38	1.30134
B9	E05A0711–P	16.31	16.29	15.9	16.1667	0.231157	22.76	23.43	23.17	23.12	0.337787	6.95333
B10	E05A0784–C	16.92	17.23	16.89	17.0133	0.188237	22.83	23.15	22.62	22.8667	0.266896	5.85333	-0.79	1.72907
B11	E05A0784–P	17.37	17.44	16.89	17.2333	0.299388	24.15	23.58	23.9	23.8767	0.285715	6.64333
C2	E05A0825–C	14.91	15.19	14.84	14.98	0.185203	22.75	22.83	23.31	22.9633	0.302875	7.98333	1.54667	0.3423
C3	E05A0825–P	15.4	15.96	15.71	15.69	0.280535	21.93	22.49	21.96	22.1267	0.315013	6.43667
C4	E05A1009–C	15.78	15.81	15.65	15.7467	0.085049	25.69	25.4	25.64	25.5767	0.155027	9.83	2.71667	0.152125
C5	E05A1009–P	16.54	16.2	15.92	16.22	0.310483	23.27	23.24	23.49	23.3333	0.136504	7.11333
C6	E05A1013–C	15.5	15.75	15.76	15.67	0.147309	24.43	23.89	24.41	24.2433	0.306159	8.57333	2.41	0.188156
C7	E05A1013–P	15.92	16.44	15.97	16.11	0.28688	22.48	22.41	21.93	22.2733	0.299388	6.16333
C8	E05A1129–C	15.75	15.67	15.7	15.7067	0.0404145	23.18	23.06	22.69	22.9767	0.255408	7.27	0.9	0.535887
C9	E05A1129–P	17.36	17.41	17.15	17.3067	0.137961	23.7	23.62	23.71	23.6767	0.0493288	6.37
C10	E05A0055–C	15.85	15.78	15.78	15.8033	0.0404145	23.61	23.2	23.41	23.4067	0.20502	7.60333	0.916667	0.529732
C11	E05A0055–P	15.81	15.75	15.6	15.72	0.108167	22.34	22.32	22.56	22.4067	0.133167	6.68667
D2	E05A0157–C	15.5	14.97	15.38	15.2833	0.277909	24.38	24.42	24.66	24.4867	0.151438	9.20333	1.96333	0.256435
D3	E05A0157–P	15.35	15.31	15.44	15.3667	0.0665833	22.54	22.64	22.64	22.6067	0.057735	7.24
D4	E05A0174–C	14.42	14.63	14.42	14.49	0.121244	20.72	20.62	20.8	20.7133	0.090185	6.22333	-0.686667	1.60956
D5	E05A0174–P	14.36	13.96	13.69	14.0033	0.337095	21.11	20.75	20.88	20.9133	0.1823	6.91
D6	E05A0299–C	15.61	15.83	15.69	15.71	0.111355	22.79	22.39	22.44	22.54	0.217945	6.83	0.176667	0.884745
D7	E05A0299–P	16.53	16.68	16.51	16.5733	0.0929157	23.39	23.4	22.89	23.2267	0.291605	6.65333
D8	E05A2672–C	16.22	16.67	16.48	16.4567	0.225906	23.89	23.95	24.14	23.9933	0.130512	7.53667	0.72	0.607097
D9	E05A2672–P	15.55	15.54	15.69	15.5933	0.083865	22.42	22.37	22.44	22.41	0.0360555	6.81667
D10	E05A1026–C	15.89	15.59	15.69	15.7233	0.152753	23.76	23.63	23.61	23.6667	0.0814453	7.94333	1.99	0.251739
D11	E05A1026–P	15.37	15.49	14.94	15.2667	0.289194	21.19	21.21	21.26	21.22	0.0360555	5.95333

## Sheet: ZNF671
Position point	sample name	β-actin-1	β-actin-2	β-actin-3	average β-actin	stdev β-actin	ZNF671-1	ZNF671-2	ZNF671-3	average ZNF671	stdev ZNF671	△CT	△△CT	2^（-△△CT）
B2	E05A0045–C	15.87	15.99	15.9	15.92	0.06245	24.68	24.44	24.33	24.4833	0.178979	8.56333	-1.21	2.31338
B3	E05A0045–P	16.58	16.72	16.44	16.58	0.14	26.51	26.22	26.33	26.3533	0.146401	9.77333
B4	E05A0232–C	15.77	15.8	15.71	15.76	0.0458258	26.79	26.33	26.39	26.5033	0.250067	10.7433	0.73	0.602904
B5	E05A0232–P	15.92	16.44	16.3	16.22	0.269072	25.87	26.49	26.34	26.2333	0.323471	10.0133
B6	E05A0439–C	15.84	15.71	15.28	15.61	0.293087	26.44	26.4	26.54	26.46	0.072111	10.85	0.136667	0.909618
B7	E05A0439–P	15.71	15.98	16.35	16.0133	0.321299	26.98	26.65	26.55	26.7267	0.225019	10.7133
B8	E05A0711–C	16.35	16.34	16.35	16.3467	0.0057735	25.44	25.81	25.54	25.5967	0.191398	9.25	-0.55	1.46409
B9	E05A0711–P	16.31	16.29	15.9	16.1667	0.231157	25.65	26.25	26	25.9667	0.301386	9.8
B10	E05A0784–C	16.92	17.23	16.89	17.0133	0.188237	27.42	26.91	27.51	27.28	0.323574	10.2667	0.0433333	0.97041
B11	E05A0784–P	17.37	17.44	16.89	17.2333	0.299388	27.31	27.73	27.33	27.4567	0.236925	10.2233
C2	E05A0825–C	14.91	15.19	14.84	14.98	0.185203	25.57	25.84	25.52	25.6433	0.172143	10.6633	0.713333	0.609909
C3	E05A0825–P	15.4	15.96	15.71	15.69	0.280535	25.49	25.66	25.77	25.64	0.141067	9.95
C4	E05A1009–C	15.78	15.81	15.65	15.7467	0.085049	26.53	26.58	26.26	26.4567	0.172143	10.71	0.823333	0.565135
C5	E05A1009–P	16.54	16.2	15.92	16.22	0.310483	25.86	26.25	26.21	26.1067	0.214554	9.88667
C6	E05A1013–C	15.5	15.75	15.76	15.67	0.147309	25.55	25.43	25.57	25.5167	0.0757188	9.84667	-0.0533333	1.03766
C7	E05A1013–P	15.92	16.44	15.97	16.11	0.28688	26.26	25.86	25.91	26.01	0.217945	9.9
C8	E05A1129–C	15.75	15.67	15.7	15.7067	0.0404145	26.11	25.54	25.67	25.7733	0.298719	10.0667	-0.59	1.50525
C9	E05A1129–P	17.36	17.41	17.15	17.3067	0.137961	27.77	27.81	28.31	27.9633	0.300888	10.6567
C10	E05A0055–C	15.85	15.78	15.78	15.8033	0.0404145	26.67	26.12	26.31	26.3667	0.279344	10.5633	-0.546667	1.46071
C11	E05A0055–P	15.81	15.75	15.6	15.72	0.108167	26.74	26.96	26.79	26.83	0.115326	11.11
D2	E05A0157–C	15.5	14.97	15.38	15.2833	0.277909	26.37	26.31	26.3	26.3267	0.0378594	11.0433	-0.263333	1.20025
D3	E05A0157–P	15.35	15.31	15.44	15.3667	0.0665833	26.62	26.62	26.78	26.6733	0.092376	11.3067
D4	E05A0174–C	14.42	14.63	14.42	14.49	0.121244	24.76	24.75	24.58	24.6967	0.10116	10.2067	0.246667	0.842842
D5	E05A0174–P	14.36	13.96	13.69	14.0033	0.337095	24.15	23.87	23.87	23.9633	0.161658	9.96
D6	E05A0299–C	15.61	15.83	15.69	15.71	0.111355	26.31	25.71	26.26	26.0933	0.332916	10.3833	0.56	0.678302
D7	E05A0299–P	16.53	16.68	16.51	16.5733	0.0929157	26.57	26.07	26.55	26.3967	0.283078	9.82333
D8	E05A2672–C	16.22	16.67	16.48	16.4567	0.225906	25.67	25.96	25.86	25.83	0.147309	9.37333	-1.33333	2.51984
D9	E05A2672–P	15.55	15.54	15.69	15.5933	0.083865	26.28	26.16	26.46	26.3	0.150997	10.7067
D10	E05A1026–C	15.89	15.59	15.69	15.7233	0.152753	24.61	24.55	24.36	24.5067	0.130512	8.78333	-1.69	3.22657
D11	E05A1026–P	15.37	15.49	14.94	15.2667	0.289194	25.71	25.67	25.84	25.74	0.0888819	10.4733

## Sheet: CD79B
Position point	sample name	β-actin-1	β-actin-2	β-actin-3	average β-actin	stdev β-actin	CD79B-1	CD79B-2	CD79B-3	average CD79B	stdev CD79B	△CT	△△CT	2^（-△△CT）
B2	E05A0045–C	15.87	15.99	15.9	15.92	0.06245	31.55	30.97	31.48	31.3333	0.316596	15.4133	3.66333	0.0789272
B3	E05A0045–P	16.58	16.72	16.44	16.58	0.14	28.52	28.48	27.99	28.33	0.295127	11.75
B4	E05A0232–C	15.77	15.8	15.71	15.76	0.0458258	28.33	28.39	27.78	28.1667	0.336204	12.4067	0.803333	0.573024
B5	E05A0232–P	15.92	16.44	16.3	16.22	0.269072	27.74	28.18	27.55	27.8233	0.323161	11.6033
B6	E05A0439–C	15.84	15.71	15.28	15.61	0.293087	26.76	26.93	26.75	26.8133	0.10116	11.2033	-0.153333	1.11214
B7	E05A0439–P	15.71	15.98	16.35	16.0133	0.321299	27.18	27.42	27.51	27.37	0.170587	11.3567
B8	E05A0711–C	16.35	16.34	16.35	16.3467	0.0057735	25.39	25.58	25.72	25.5633	0.16563	9.21667	-1.82667	3.54717
B9	E05A0711–P	16.31	16.29	15.9	16.1667	0.231157	27.38	27.42	26.83	27.21	0.329697	11.0433
B10	E05A0784–C	16.92	17.23	16.89	17.0133	0.188237	26.46	26.61	26.66	26.5767	0.104083	9.56333	-1.44333	2.71948
B11	E05A0784–P	17.37	17.44	16.89	17.2333	0.299388	28.46	28.39	27.87	28.24	0.322335	11.0067
C2	E05A0825–C	14.91	15.19	14.84	14.98	0.185203	25.86	25.9	25.64	25.8	0.14	10.82	0.273333	0.827406
C3	E05A0825–P	15.4	15.96	15.71	15.69	0.280535	25.91	26.33	26.47	26.2367	0.291433	10.5467
C4	E05A1009–C	15.78	15.81	15.65	15.7467	0.085049	25.77	26.41	26.24	26.14	0.331512	10.3933	-0.29	1.22264
C5	E05A1009–P	16.54	16.2	15.92	16.22	0.310483	26.99	26.87	26.85	26.9033	0.0757188	10.6833
C6	E05A1013–C	15.5	15.75	15.76	15.67	0.147309	24.89	24.62	25.21	24.9067	0.295353	9.23667	-1.59667	3.02444
C7	E05A1013–P	15.92	16.44	15.97	16.11	0.28688	26.72	26.82	27.29	26.9433	0.304357	10.8333
C8	E05A1129–C	15.75	15.67	15.7	15.7067	0.0404145	25.17	25.41	25.51	25.3633	0.174738	9.65667	-0.453333	1.3692
C9	E05A1129–P	17.36	17.41	17.15	17.3067	0.137961	27.68	27.12	27.45	27.4167	0.281484	10.11
C10	E05A0055–C	15.85	15.78	15.78	15.8033	0.0404145	25.21	24.85	25.21	25.09	0.207846	9.28667	-1.7	3.24901
C11	E05A0055–P	15.81	15.75	15.6	15.72	0.108167	26.81	26.91	26.4	26.7067	0.270247	10.9867
D2	E05A0157–C	15.5	14.97	15.38	15.2833	0.277909	25.76	25.75	25.65	25.72	0.0608276	10.4367	0.106667	0.928731
D3	E05A0157–P	15.35	15.31	15.44	15.3667	0.0665833	25.79	25.61	25.69	25.6967	0.090185	10.33
D4	E05A0174–C	14.42	14.63	14.42	14.49	0.121244	25.86	26.23	26.32	26.1367	0.24379	11.6467	0.293333	0.816014
D5	E05A0174–P	14.36	13.96	13.69	14.0033	0.337095	25.31	25.21	25.55	25.3567	0.174738	11.3533
D6	E05A0299–C	15.61	15.83	15.69	15.71	0.111355	25.42	25.74	25.96	25.7067	0.271539	9.99667	-2.21667	4.64818
D7	E05A0299–P	16.53	16.68	16.51	16.5733	0.0929157	28.58	28.62	29.16	28.7867	0.323934	12.2133
D8	E05A2672–C	16.22	16.67	16.48	16.4567	0.225906	26.98	27.28	27.59	27.2833	0.305014	10.8267	-0.726667	1.65481
D9	E05A2672–P	15.55	15.54	15.69	15.5933	0.083865	26.95	27.53	26.96	27.1467	0.332014	11.5533
D10	E05A1026–C	15.89	15.59	15.69	15.7233	0.152753	26.38	25.84	26.45	26.2233	0.333816	10.5	-0.803333	1.74513
D11	E05A1026–P	15.37	15.49	14.94	15.2667	0.289194	26.65	26.54	26.52	26.57	0.07	11.3033

## Sheet: PEBP1
Position point	sample name	β-actin-1	β-actin-2	β-actin-3	average β-actin	stdev β-actin	PEBP1-1	PEBP1-2	PEBP1-3	average PEBP1	stdev PEBP1	△CT	△△CT	2^（-△△CT）
B2	E05A0045–C	15.87	15.99	15.9	15.92	0.06245	20.35	19.98	19.95	20.0933	0.222785	4.17333	0.843333	0.557354
B3	E05A0045–P	16.58	16.72	16.44	16.58	0.14	20.16	19.84	19.73	19.91	0.223383	3.33		1
B4	E05A0232–C	15.77	15.8	15.71	15.76	0.0458258	20.31	20.49	20.35	20.3833	0.0945163	4.62333	0.66	0.632878
B5	E05A0232–P	15.92	16.44	16.3	16.22	0.269072	19.83	20.35	20.37	20.1833	0.306159	3.96333		1
B6	E05A0439–C	15.84	15.71	15.28	15.61	0.293087	20.62	20.46	20	20.36	0.32187	4.75	0.61	0.655197
B7	E05A0439–P	15.71	15.98	16.35	16.0133	0.321299	20.27	19.87	20.32	20.1533	0.246644	4.14		1
B8	E05A0711–C	16.35	16.34	16.35	16.3467	0.0057735	20.32	19.94	20.27	20.1767	0.206478	3.83	-0.636667	1.55473
B9	E05A0711–P	16.31	16.29	15.9	16.1667	0.231157	20.47	20.72	20.71	20.6333	0.141539	4.46667		1
B10	E05A0784–C	16.92	17.23	16.89	17.0133	0.188237	19.75	19.98	20.15	19.96	0.200749	2.94667	0.253333	0.838956
B11	E05A0784–P	17.37	17.44	16.89	17.2333	0.299388	20.18	20.03	19.57	19.9267	0.317857	2.69333		1
C2	E05A0825–C	14.91	15.19	14.84	14.98	0.185203	19.87	20.27	20.51	20.2167	0.323316	5.23667	1.2	0.435275
C3	E05A0825–P	15.4	15.96	15.71	15.69	0.280535	19.37	19.91	19.9	19.7267	0.308923	4.03667		1
C4	E05A1009–C	15.78	15.81	15.65	15.7467	0.085049	20.59	20.76	20.62	20.6567	0.0907377	4.91	0.906667	0.533416
C5	E05A1009–P	16.54	16.2	15.92	16.22	0.310483	19.96	20.39	20.32	20.2233	0.230723	4.00333		1
C6	E05A1013–C	15.5	15.75	15.76	15.67	0.147309	21.64	21.47	21.39	21.5	0.127671	5.83	2.53	0.173139
C7	E05A1013–P	15.92	16.44	15.97	16.11	0.28688	19.47	19.53	19.23	19.41	0.158745	3.3		1
C8	E05A1129–C	15.75	15.67	15.7	15.7067	0.0404145	20.02	19.99	21.39	20.4667	0.799771	4.76	0.446667	0.733736
C9	E05A1129–P	17.36	17.41	17.15	17.3067	0.137961	21.71	21.51	21.64	21.62	0.101489	4.31333		1
C10	E05A0055–C	15.85	15.78	15.78	15.8033	0.0404145	20.63	20.85	20.65	20.71	0.121655	4.90667	0.533333	0.690956
C11	E05A0055–P	15.81	15.75	15.6	15.72	0.108167	19.94	20.34	20	20.0933	0.215716	4.37333		1
D2	E05A0157–C	15.5	14.97	15.38	15.2833	0.277909	21.39	21.32	21.39	21.3667	0.0404145	6.08333	1.26333	0.41658
D3	E05A0157–P	15.35	15.31	15.44	15.3667	0.0665833	19.97	20.19	20.4	20.1867	0.215019	4.82		1
D4	E05A0174–C	14.42	14.63	14.42	14.49	0.121244	19.43	19.46	19.44	19.4433	0.0152753	4.95333	0.57	0.673617
D5	E05A0174–P	14.36	13.96	13.69	14.0033	0.337095	18.35	18.23	18.58	18.3867	0.177858	4.38333		1
D6	E05A0299–C	15.61	15.83	15.69	15.71	0.111355	19.58	19.45	19.57	19.5333	0.0723418	3.82333	0.673333	0.627056
D7	E05A0299–P	16.53	16.68	16.51	16.5733	0.0929157	19.9	19.63	19.64	19.7233	0.15308	3.15		1
D8	E05A2672–C	16.22	16.67	16.48	16.4567	0.225906	20.16	19.77	19.97	19.9667	0.195021	3.51	-0.72	1.64718
D9	E05A2672–P	15.55	15.54	15.69	15.5933	0.083865	19.81	19.95	19.71	19.8233	0.120554	4.23		1
D10	E05A1026–C	15.89	15.59	15.69	15.7233	0.152753	19.42	19.32	19.49	19.41	0.08544	3.68667	-0.37	1.29235
D11	E05A1026–P	15.37	15.49	14.94	15.2667	0.289194	19.25	19.33	19.39	19.3233	0.0702377	4.05667		1

## Sheet: PTK2B
Position point	sample name	β-actin-1	β-actin-2	β-actin-3	average β-actin	stdev β-actin	PTK2B-1	PTK2B-2	PTK2B-3	average PTK2B	stdev PTK2B	△CT	△△CT	2^（-△△CT）
B2	E05A0045–C	15.87	15.99	15.9	15.92	0.06245	21.63	21.98	21.73	21.78	0.180278	5.86	-0.34	1.26576
B3	E05A0045–P	16.58	16.72	16.44	16.58	0.14	22.71	22.78	22.85	22.78	0.07	6.2
B4	E05A0232–C	15.77	15.8	15.71	15.76	0.0458258	22.9	22.96	23.45	23.1033	0.301717	7.34333	1.02	0.493116
B5	E05A0232–P	15.92	16.44	16.3	16.22	0.269072	22.47	22.53	22.63	22.5433	0.080829	6.32333
B6	E05A0439–C	15.84	15.71	15.28	15.61	0.293087	23.51	22.88	23.36	23.25	0.32909	7.64	-0.05	1.03526
B7	E05A0439–P	15.71	15.98	16.35	16.0133	0.321299	23.68	23.8	23.63	23.7033	0.0873689	7.69
B8	E05A0711–C	16.35	16.34	16.35	16.3467	0.0057735	21.86	21.98	21.87	21.9033	0.0665833	5.55667	-1.67333	3.18951
B9	E05A0711–P	16.31	16.29	15.9	16.1667	0.231157	23.39	23.28	23.52	23.3967	0.120139	7.23
B10	E05A0784–C	16.92	17.23	16.89	17.0133	0.188237	22.65	22.66	22.53	22.6133	0.0723418	5.6	-0.47	1.38511
B11	E05A0784–P	17.37	17.44	16.89	17.2333	0.299388	23.42	23.51	22.98	23.3033	0.283608	6.07
C2	E05A0825–C	14.91	15.19	14.84	14.98	0.185203	22.62	22.84	22.99	22.8167	0.1861	7.83667	-0.31	1.23971
C3	E05A0825–P	15.4	15.96	15.71	15.69	0.280535	23.81	23.73	23.97	23.8367	0.122202	8.14667
C4	E05A1009–C	15.78	15.81	15.65	15.7467	0.085049	22.33	22.05	22.18	22.1867	0.140119	6.44	-1.89	3.70635
C5	E05A1009–P	16.54	16.2	15.92	16.22	0.310483	25.61	23.84	24.2	24.55	0.935468	8.33
C6	E05A1013–C	15.5	15.75	15.76	15.67	0.147309	22.72	22.92	22.82	22.82	0.1	7.15	0.803333	0.573024
C7	E05A1013–P	15.92	16.44	15.97	16.11	0.28688	22.46	22.61	22.3	22.4567	0.155027	6.34667
C8	E05A1129–C	15.75	15.67	15.7	15.7067	0.0404145	22.31	22.52	22.34	22.39	0.113578	6.68333	1.19333	0.437291
C9	E05A1129–P	17.36	17.41	17.15	17.3067	0.137961	22.78	22.74	22.87	22.7967	0.0665833	5.49
C10	E05A0055–C	15.85	15.78	15.78	15.8033	0.0404145	21.71	21.86	22	21.8567	0.145029	6.05333	-0.386667	1.30737
C11	E05A0055–P	15.81	15.75	15.6	15.72	0.108167	22.35	22.36	21.77	22.16	0.337787	6.44
D2	E05A0157–C	15.5	14.97	15.38	15.2833	0.277909	22.42	22.87	22.8	22.6967	0.242143	7.41333	0.776667	0.583714
D3	E05A0157–P	15.35	15.31	15.44	15.3667	0.0665833	21.71	21.95	22.35	22.0033	0.323316	6.63667
D4	E05A0174–C	14.42	14.63	14.42	14.49	0.121244	20.33	20.72	20.79	20.6133	0.247857	6.12333	-0.983333	1.97703
D5	E05A0174–P	14.36	13.96	13.69	14.0033	0.337095	20.93	21.18	21.22	21.11	0.157162	7.10667
D6	E05A0299–C	15.61	15.83	15.69	15.71	0.111355	21.35	22.03	21.47	21.6167	0.362951	5.90667	-0.706667	1.63203
D7	E05A0299–P	16.53	16.68	16.51	16.5733	0.0929157	23.17	23.36	23.03	23.1867	0.16563	6.61333
D8	E05A2672–C	16.22	16.67	16.48	16.4567	0.225906	21.9	22.31	22.29	22.1667	0.231157	5.71	-1.83333	3.56359
D9	E05A2672–P	15.55	15.54	15.69	15.5933	0.083865	22.98	23.45	22.98	23.1367	0.271355	7.54333
D10	E05A1026–C	15.89	15.59	15.69	15.7233	0.152753	22.22	22.59	22.58	22.4633	0.210792	6.74	-1.19	2.28153
D11	E05A1026–P	15.37	15.49	14.94	15.2667	0.289194	23.6	22.9	23.09	23.1967	0.361985	7.93
