# Supplementary material for: Identification of cuproptosis and immune-related gene prognostic signature in lung adenocarcinoma
Source: Front Immunol. 2023 Aug 9;14:1179742. doi: 10.3389/fimmu.2023.1179742 (PMC10445162; doi:10.3389/fimmu.2023.1179742)
Supplement: Supplementary file 4 [file Table_2.xlsx]

## Sheet: 0
	Well	Fluor	Target	Content	Sample	Cq	SQ
	A01	SYBR	Actin	Unkn	A	24.6046
	A02	SYBR	Actin	Unkn	A	24.7888
	A03	SYBR	Actin	Unkn	A	24.9139
	A04	SYBR	Actin	Unkn	B	25.5127
	A05	SYBR	Actin	Unkn	B	25.3991
	A06	SYBR	Actin	Unkn	B	25.5295
	A07	SYBR	Actin	Unkn	C	25.8227
	A08	SYBR	Actin	Unkn	C	25.6292
	A09	SYBR	Actin	Unkn	C	25.6484
	A10	SYBR	Actin	Unkn	D	22.3359
	A11	SYBR	Actin	Unkn	D	22.5354
	A12	SYBR	Actin	Unkn	D	22.2984
	B01	SYBR	PEBP1	Unkn	A	20.7585
	B02	SYBR	PEBP1	Unkn	A	20.6321
	B03	SYBR	PEBP1	Unkn	A	20.647
	B04	SYBR	PEBP1	Unkn	B	23.0671
	B05	SYBR	PEBP1	Unkn	B	22.9425
	B06	SYBR	PEBP1	Unkn	B	23.3743
	B07	SYBR	PEBP1	Unkn	C	22.8059
	B08	SYBR	PEBP1	Unkn	C	22.1867
	B09	SYBR	PEBP1	Unkn	C	22.2597
	B10	SYBR	PEBP1	Unkn	D	19.2327
	B11	SYBR	PEBP1	Unkn	D	19.286
	B12	SYBR	PEBP1	Unkn	D	19.1397
	C01	SYBR	STXBP1	Unkn	A	24.0035
	C02	SYBR	STXBP1	Unkn	A	24.6074
	C03	SYBR	STXBP1	Unkn	A	24.5029
	C04	SYBR	STXBP1	Unkn	B	26.3573
	C05	SYBR	STXBP1	Unkn	B	26.2966
	C06	SYBR	STXBP1	Unkn	B	26.2503
	C07	SYBR	STXBP1	Unkn	C	27.988
	C08	SYBR	STXBP1	Unkn	C	28.5024
	C09	SYBR	STXBP1	Unkn	C	28.1055
	C10	SYBR	STXBP1	Unkn	D	24.2514
	C11	SYBR	STXBP1	Unkn	D	24.6699
	C12	SYBR	STXBP1	Unkn	D	24.4233
	D01	SYBR	PTK28	Unkn	A	30.5667
	D02	SYBR	PTK28	Unkn	A	30.9148
	D03	SYBR	PTK28	Unkn	A	30.4297
	D04	SYBR	PTK28	Unkn	B	29.8466
	D05	SYBR	PTK28	Unkn	B	29.773
	D06	SYBR	PTK28	Unkn	B	30.2444
	D07	SYBR	PTK28	Unkn	C	30.1232
	D08	SYBR	PTK28	Unkn	C	29.8038
	D09	SYBR	PTK28	Unkn	C	29.8083
	D10	SYBR	PTK28	Unkn	D	26.5964
	D11	SYBR	PTK28	Unkn	D	27.1129
	D12	SYBR	PTK28	Unkn	D	26.8655
	E01	SYBR	ZNF671	Unkn	A	29.3288
	E02	SYBR	ZNF671	Unkn	A	29.8492
	E03	SYBR	ZNF671	Unkn	A	30.5915
	E04	SYBR	ZNF671	Unkn	B	30.5126
	E05	SYBR	ZNF671	Unkn	B	30.8151
	E06	SYBR	ZNF671	Unkn	B	30.1565
	E07	SYBR	ZNF671	Unkn	C	30.9552
	E08	SYBR	ZNF671	Unkn	C	30.7842
	E09	SYBR	ZNF671	Unkn	C	30.9423
	E10	SYBR	ZNF671	Unkn	D	27.7265
	E11	SYBR	ZNF671	Unkn	D	27.5389
	E12	SYBR	ZNF671	Unkn	D	27.6258
	F01	SYBR	CD789	Unkn	A	34.175
	F02	SYBR	CD789	Unkn	A	34.6581
	F03	SYBR	CD789	Unkn	A	34.5121
	F04	SYBR	CD789	Unkn	B	33.7368
	F05	SYBR	CD789	Unkn	B	33.492
	F06	SYBR	CD789	Unkn	B	33.8119
	F07	SYBR	CD789	Unkn	C	34.1489
	F08	SYBR	CD789	Unkn	C	34.0223
	F09	SYBR	CD789	Unkn	C	34.1265
	F10	SYBR	CD789	Unkn	D	30.822
	F11	SYBR	CD789	Unkn	D	31.1192
	F12	SYBR	CD789	Unkn	D	31.038
	G01	SYBR	Actin	Unkn	E	25.1916
	G02	SYBR	Actin	Unkn	E	24.9047
	G03	SYBR	Actin	Unkn	E	25.0179
	G04	SYBR	PEBP1	Unkn	E	22.6149
	G05	SYBR	PEBP1	Unkn	E	22.743
	G06	SYBR	PEBP1	Unkn	E	22.573
	G07	SYBR	STXBP1	Unkn	E	26.3694
	G08	SYBR	STXBP1	Unkn	E	25.5884
	G09	SYBR	STXBP1	Unkn	E	26.1466
	G10	SYBR	PTK28	Unkn	E	29.0299
	G11	SYBR	PTK28	Unkn	E	28.711
	G12	SYBR	PTK28	Unkn	E	29.0477
	H01	SYBR	ZNF671	Unkn	E	29.9552
	H02	SYBR	ZNF671	Unkn	E	30.2764
	H03	SYBR	ZNF671	Unkn	E	30.416
	H04	SYBR	CD789	Unkn	E	33.7081
	H05	SYBR	CD789	Unkn	E	33.5039
	H06	SYBR	CD789	Unkn	E	33.8539

## Sheet: Run Information
File Name	admin_2023-02-09 15-17-04_BR010209.pcrd
Created By User	admin
Notes
ID
Run Started	02/09/2023 07:17:14 UTC
Run Ended	02/09/2023 08:28:54 UTC
Sample Vol	20
Lid Temp	105
Protocol File Name	PCR system.prcl
Plate Setup File Name	Quick Plate_96 wells_SYBR Only.pltd
Base Serial Number	BR010209
Optical Head Serial Number	788BR10024
CFX Maestro Version	5.0.021.0616.

## Sheet: PEBP1
	ACTIN	PEBP1	-△Ct	2-△Ct	2-△△Ct	Average value	Standard deviation			BEAS-2B	A549	H1299	PC9	H23
BEAS-2B	24.6046	20.7585	3.84612	14.3812	0.838251	1	0.146037			0.838251	0.31752	0.471761	0.500874	0.347716
	24.7888	20.6321	4.15667	17.8354	1.03959					1.03959	0.319958	0.633685	0.554305	0.260808
	24.9139	20.647	4.26694	19.2521	1.12216					1.12216	0.259627	0.610459	0.520531	0.317368
A549	25.5127	23.0671	2.44558	5.44745	0.31752	0.299035	0.03415
	25.3991	22.9425	2.45662	5.48928	0.319958
	25.5295	23.3743	2.15518	4.45423	0.259627
H1299	25.8227	22.8059	3.01679	8.09364	0.471761	0.571968	0.0875556
	25.6292	22.1867	3.4425	10.8716	0.633685
	25.6484	22.2597	3.38863	10.4732	0.610459
PC9	22.3359	19.2327	3.10318	8.59311	0.500874	0.525237	0.0270248
	22.5354	19.286	3.24941	9.50979	0.554305
	22.2984	19.1397	3.15872	8.93036	0.520531
H23	25.1916	22.6149	2.57664	5.9655	0.347716	0.30863	0.0441078
	24.9047	22.743	2.16172	4.47448	0.260808
	25.0179	22.573	2.44489	5.44484	0.317368
				17.1562

## Sheet: STXBP1
	ACTIN	STXBP1	-△Ct	2-△Ct	2-△△Ct	Average value	Standard deviation			BEAS-2B	A549	H1299	PC9	H23
BEAS-2B	24.6046	24.0035	0.601073	1.51684	1.14324	1	0.144301			1.14324	0.419708	0.168024	0.199785	0.333152
	24.7888	24.6074	0.181367	1.13396	0.854656					0.854656	0.404607	0.102866	0.171652	0.469244
	24.9139	24.5029	0.410988	1.3296	1.00211					1.00211	0.457314	0.137251	0.172799	0.344677
A549	25.5127	26.3573	-0.844591	0.556868	0.419708	0.42721	0.0271425
	25.3991	26.2966	-0.897456	0.536833	0.404607
	25.5295	26.2503	-0.720792	0.606764	0.457314
H1299	25.8227	27.988	-2.16531	0.222934	0.168024	0.136047	0.0325959
	25.6292	28.5024	-2.87322	0.136482	0.102866
	25.6484	28.1055	-2.45716	0.182105	0.137251
PC9	22.3359	24.2514	-1.91553	0.265074	0.199785	0.181412	0.0159217
	22.5354	24.6699	-2.13449	0.227747	0.171652
	22.2984	24.4233	-2.12488	0.22927	0.172799
H23	25.1916	26.3694	-1.1778	0.442026	0.333152	0.382358	0.0754663
	24.9047	25.5884	-0.683639	0.622593	0.469244
	25.0179	26.1466	-1.12873	0.457317	0.344677
				1.3268

## Sheet: PTK2B
	ACTIN	PTK2B	-△Ct	2-△Ct	2-△△Ct	Average value	Standard deviation			BEAS-2B	A549	H1299	PC9	H23
BEAS-2B	24.6046	30.5667	-5.96208	0.0160412	0.921625	1	0.226911			0.921625	2.84898	2.91575	2.99748	4.01669
	24.7888	30.9148	-6.12595	0.0143188	0.822666					0.822666	2.77102	3.18163	2.40636	4.10693
	24.9139	30.4297	-5.51583	0.021856	1.25571					1.25571	2.18761	3.21397	2.42375	3.51747
A549	25.5127	29.8466	-4.33388	0.0495875	2.84898	2.60254	0.361446
	25.3991	29.773	-4.37391	0.0482304	2.77102
	25.5295	30.2444	-4.71497	0.0380761	2.18761
H1299	25.8227	30.1232	-4.30046	0.0507495	2.91575	3.10378	0.163644
	25.6292	29.8038	-4.17456	0.0553773	3.18163
	25.6484	29.8083	-4.15997	0.0559402	3.21397
PC9	22.3359	26.5964	-4.26058	0.0521722	2.99748	2.6092	0.336378
	22.5354	27.1129	-4.57748	0.0418834	2.40636
	22.2984	26.8655	-4.56709	0.0421862	2.42375
H23	25.1916	29.0299	-3.83832	0.0699118	4.01669	3.88036	0.317498
	24.9047	28.711	-3.80627	0.0714825	4.10693
	25.0179	29.0477	-4.02979	0.0612227	3.51747
				0.0174053

## Sheet: ZNF671
	ACTIN	ZNF671	-△Ct	2-△Ct	2-△△Ct	Average value	Standard deviation			BEAS-2B	A549	H1299	PC9	H23
BEAS-2B	24.6046	29.3288	-4.72417	0.0378342	1.29954	1	0.315267			1.29954	1.07346	0.9792	0.818745	1.26446
	24.7888	29.8492	-5.06038	0.029969	1.02939					1.02939	0.804498	0.964034	1.07082	0.82963
	24.9139	30.5915	-5.67764	0.0195371	0.671068					0.671068	1.39011	0.87557	0.855466	0.814539
A549	25.5127	30.5126	-4.99991	0.031252	1.07346	1.08935	0.293128
	25.3991	30.8151	-5.41601	0.0234217	0.804498
	25.5295	30.1565	-4.62698	0.0404708	1.39011
H1299	25.8227	30.9552	-5.1325	0.0285079	0.9792	0.939601	0.0559688
	25.6292	30.7842	-5.15502	0.0280663	0.964034
	25.6484	30.9423	-5.29388	0.0254909	0.87557
PC9	22.3359	27.7265	-5.39068	0.0238365	0.818745	0.915009	0.136176
	22.5354	27.5389	-5.00346	0.0311751	1.07082
	22.2984	27.6258	-5.32739	0.0249056	0.855466
H23	25.1916	29.9552	-4.76365	0.0368127	1.26446	0.969542	0.255515
	24.9047	30.2764	-5.37163	0.0241534	0.82963
	25.0179	30.416	-5.39811	0.023714	0.814539
				0.0291134

## Sheet: CD79B
	ACTIN	CD79B	-△Ct	2-△Ct	2-△△Ct	Average value	Standard deviation			BEAS-2B	A549	H1299	PC9	H23
BEAS-2B	24.6046	34.175	-9.57035	0.00131534	1.07383	1	0.110562			1.07383	2.73023	2.54366	2.27671	2.22925
	24.7888	34.6581	-9.86925	0.0010692	0.872886					0.872886	2.99004	2.42833	2.12771	2.10515
	24.9139	34.5121	-9.59822	0.00129017	1.05328					1.05328	2.62207	2.28943	1.90995	1.7864
A549	25.5127	33.7368	-8.22409	0.00334427	2.73023	2.78078	0.189122
	25.3991	33.492	-8.09295	0.00366251	2.99004
	25.5295	33.8119	-8.28241	0.00321178	2.62207
H1299	25.8227	34.1489	-8.32621	0.00311574	2.54366	2.42048	0.127297
	25.6292	34.0223	-8.39315	0.00297448	2.42833
	25.6484	34.1265	-8.47813	0.00280433	2.28943
PC9	22.3359	30.822	-8.48616	0.00278875	2.27671	2.10479	0.184451
	22.5354	31.1192	-8.58381	0.00260624	2.12771
	22.2984	31.038	-8.73958	0.00233951	1.90995
H23	25.1916	33.7081	-8.51656	0.00273062	2.22925	2.04027	0.228448
	24.9047	33.5039	-8.59919	0.00257861	2.10515
	25.0179	33.8539	-8.83606	0.00218816	1.7864
				0.0012249
